# Supplementary material for: Sequential CRISPR-EspCas9-Mediated Wild-Type Depletion Enhances the Detection Sensitivity of Rare Mutations for Canine Liquid Biopsy Application
Source: Biosensors (Basel). 2026 Jun 10;16(6):330. doi: 10.3390/bios16060330 (PMC13296737; doi:10.3390/bios16060330)
Supplement: Supplementary file 1 [file biosensors-16-00330-s001.zip]

Archive with 1 entries (1 files):
- biosensors-4319408-supplementary.pdf
